# Supplementary material for: Derivation of Multipotent Mesenchymal Precursors from Human Embryonic Stem Cells
Source: PLoS Med. 2005 Jun 28;2(6):e161. doi: 10.1371/journal.pmed.0020161 (PMC1160574; doi:10.1371/journal.pmed.0020161)
Supplement: Table S2 — List of 421 genes that are shared between primary and hESC-derived mesenchymal precursors but significantly different from undifferentiated hESCs (see main text for details). (107 KB XLS). [file pmed.0020161.st002.xls]

## Sheet: Sheet1
	p.value	mean.ES	stdDev.ES	mean.MSC	stdDev.MSC	foldChange	Gene Symbol	Gene Title
201506_at	1.30094e-10	5.62877	0.351801	14.6293	0.422623	-512.203	TGFBI	transforming growth factor, beta-induced, 68kDa					9.00057	2
202952_s_at	3.34642e-10	3.0229	0.43173	11.8824	0.367741	-464.483	ADAM12	a disintegrin and metalloproteinase domain 12 (meltrin alpha)
218109_s_at	3.97096e-10	7.81508	0.14659	11.6183	0.183735	-13.9596	FLJ14153	hypothetical protein FLJ14153
202237_at	4.44487e-10	3.5961	0.334862	12.9894	0.170633	-672.479	NNMT	nicotinamide N-methyltransferase
202627_s_at	8.56008e-10	7.6225	0.640001	12.4641	0.720736	-28.6736	SERPINE1	serine (or cysteine) proteinase inhibitor, clade E (nexin, plasminogen activator inhibitor type 1), member 1
213640_s_at	9.69377e-10	3.43028	0.664222	10.4522	1.13645	-129.959	LOX	lysyl oxidase
212489_at	2.3274e-09	6.64293	0.863561	12.725	0.792804	-67.7476	COL5A1	Collagen, type V, alpha 1
203939_at	3.63914e-09	4.29553	0.508667	10.514	0.704354	-74.4645	NT5E	5'-nucleotidase, ecto (CD73)
203973_s_at	3.84321e-09	6.86792	0.285447	11.1404	0.53614	-19.3259	CEBPD	CCAAT/enhancer binding protein (C/EBP), delta
219682_s_at	4.35999e-09	2.70915	0.406546	9.04779	0.421505	-80.9324	TBX3	T-box 3 (ulnar mammary syndrome)
212488_at	5.10459e-09	8.51639	0.311851	13.4499	1.02029	-30.5582	COL5A1	Collagen, type V, alpha 1
201438_at	5.53595e-09	6.92426	1.04662	13.0498	0.750071	-69.8173	COL6A3	collagen, type VI, alpha 3
221748_s_at	5.83811e-09	6.4232	0.273066	11.1827	0.537059	-27.0873	TNS	tensin /// tensin
203325_s_at	7.22256e-09	6.96432	0.923276	12.8997	0.504888	-61.1974	COL5A1	collagen, type V, alpha 1
213790_at	8.10475e-09	4.99298	0.423336	10.8286	0.612836	-57.1093	ADAM12	A disintegrin and metalloproteinase domain 12 (meltrin alpha)
202728_s_at	8.16955e-09	7.52801	0.0775211	10.7651	0.469546	-9.42906	LTBP1	latent transforming growth factor beta binding protein 1
204820_s_at	9.84737e-09	3.64641	0.592836	9.39207	0.92076	-53.6557	BTN3A3	butyrophilin, subfamily 3, member A3
221870_at	1.02215e-08	4.89656	0.0844897	11.2012	0.197817	-79.0495	EHD2	EH-domain containing 2
202270_at	1.07318e-08	2.38537	0.569902	9.11438	0.154695	-106.079	GBP1	guanylate binding protein 1, interferon-inducible, 67kDa /// guanylate binding protein 1, interferon-inducible, 67kDa
202855_s_at	1.23638e-08	6.39653	0.525674	11.5063	0.468637	-34.5288	SLC16A3	solute carrier family 16 (monocarboxylic acid transporters), member 3
202856_s_at	1.27478e-08	7.33235	0.65215	11.5064	0.571915	-18.0514	SLC16A3	solute carrier family 16 (monocarboxylic acid transporters), member 3
201136_at	1.36492e-08	7.39825	0.494844	11.3994	0.174929	-16.0126	PLP2	proteolipid protein 2 (colonic epithelium-enriched)
218380_at	2.12438e-08	7.21774	0.475012	10.9636	0.648218	-13.4156	NALP1	NACHT, leucine rich repeat and PYD containing 1
202238_s_at	2.2882e-08	4.23462	1.11459	12.8549	0.238651	-393.508	NNMT	nicotinamide N-methyltransferase
213139_at	3.71632e-08	4.10595	0.882686	11.2049	0.262296	-137.09	SNAI2	snail homolog 2 (Drosophila)
212848_s_at	3.97158e-08	4.58776	0.53914	9.74579	0.709042	-35.7046	C9orf3	chromosome 9 open reading frame 3
212646_at	5.5679e-08	7.01934	0.617046	11.2281	0.247879	-18.4914	RAFTLIN	raft-linking protein
201162_at	5.70588e-08	6.77673	1.25375	12.9287	0.638559	-71.1086	IGFBP7	insulin-like growth factor binding protein 7
208789_at	5.70876e-08	9.30848	0.609088	12.2697	0.413066	-7.78801	PTRF	polymerase I and transcript release factor
203695_s_at	6.17196e-08	7.93712	0.245157	10.7229	0.527549	-6.89626	DFNA5	deafness, autosomal dominant 5
45297_at	6.30252e-08	6.69585	0.606273	11.0008	0.411258	-19.7657	EHD2	EH-domain containing 2
201109_s_at	6.49516e-08	6.88373	0.901674	11.8116	1.19696	-30.4399	THBS1	thrombospondin 1
219263_at	6.62163e-08	2.16999	0.740603	7.43639	0.552036	-38.4897	RNF128	ring finger protein 128
212822_at	7.42962e-08	8.22119	0.181094	11.281	0.728425	-8.33868	HEG	HEG homolog
218436_at	8.12112e-08	4.62867	0.406113	9.71109	0.342654	-33.8814	SIL1	endoplasmic reticulum chaperone SIL1, homolog of yeast
214175_x_at	8.30166e-08	5.51847	0.109104	10.3506	0.268882	-28.4857	PDLIM4	PDZ and LIM domain 4
204222_s_at	8.53636e-08	5.40986	1.02312	11.0643	1.15519	-50.3675	GLIPR1	GLI pathogenesis-related 1 (glioma)
222379_at	8.63488e-08	3.75598	0.618211	8.78832	0.591807	-32.7254	---	---
202864_s_at	9.06009e-08	3.12421	0.463692	7.80409	0.684024	-25.6322	SP100	nuclear antigen Sp100
211573_x_at	1.13779e-07	4.40753	0.666552	9.33797	1.03859	-30.4937	TGM2	transglutaminase 2 (C polypeptide, protein-glutamine-gamma-glutamyltransferase)
201147_s_at	1.14372e-07	7.20894	0.734076	11.8333	1.26119	-24.6636	TIMP3	tissue inhibitor of metalloproteinase 3 (Sorsby fundus dystrophy, pseudoinflammatory)
209386_at	1.42499e-07	4.58495	1.32842	11.5407	0.60104	-124.135	TM4SF1	transmembrane 4 superfamily member 1
215388_s_at	1.50257e-07	2.49806	1.03508	7.96225	0.887218	-44.1453	CFHL1 /// CFH	complement factor H-related 1 /// complement factor H
202765_s_at	1.51661e-07	4.25482	1.2777	11.5159	0.367774	-153.395	FBN1	fibrillin 1 (Marfan syndrome)
209360_s_at	1.65091e-07	4.94359	0.566694	9.73128	0.52814	-27.6209	RUNX1	runt-related transcription factor 1 (acute myeloid leukemia 1; aml1 oncogene)
201148_s_at	1.80682e-07	7.20513	0.331143	11.3185	1.16077	-17.3083	TIMP3	tissue inhibitor of metalloproteinase 3 (Sorsby fundus dystrophy, pseudoinflammatory)
212573_at	1.99764e-07	7.52176	0.246045	10.133	0.347026	-6.11014	KIAA0830	KIAA0830 protein
203640_at	2.04084e-07	6.69579	0.668006	10.551	0.657455	-14.472	MBNL2	muscleblind-like 2 (Drosophila)
204489_s_at	2.2554e-07	6.67841	0.738307	11.1145	0.194002	-21.6466	CD44	CD44 antigen (homing function and Indian blood group system)
212188_at	2.67246e-07	4.3062	0.4438	9.37731	1.45278	-33.6166	KCTD12	potassium channel tetramerisation domain containing 12 /// potassium channel tetramerisation domain containing 12
212067_s_at	2.86322e-07	5.64766	0.704244	10.4635	0.449739	-28.1659	C1R	complement component 1, r subcomponent
219872_at	2.95966e-07	3.23713	0.745671	8.30869	0.133196	-33.6272	DKFZp434L142	hypothetical protein DKFZp434L142
212890_at	3.03116e-07	8.00656	0.127964	10.2763	0.381596	-4.82247	MGC15523	hypothetical protein MGC15523
202948_at	3.30098e-07	4.31881	1.58938	11.3548	0.718561	-131.23	IL1R1	interleukin 1 receptor, type I
219249_s_at	3.61697e-07	6.74016	0.909962	10.8642	0.848279	-17.4361	FKBP10	FK506 binding protein 10, 65 kDa
212328_at	3.87872e-07	4.84187	0.301437	8.90163	0.554548	-16.6766	KIAA1102	KIAA1102 protein
209335_at	4.46248e-07	3.95353	1.86067	11.0552	1.11666	-137.347	DCN	decorin
210951_x_at	4.94519e-07	7.35276	0.163459	9.83676	0.375367	-5.59449	RAB27A	RAB27A, member RAS oncogene family
213156_at	5.21133e-07	2.34988	1.08432	7.45841	0.594599	-34.5002	---	Homo sapiens, clone IMAGE:4214654, mRNA
206929_s_at	5.29258e-07	6.8129	0.239261	9.80677	0.145471	-7.96609	NFIC	nuclear factor I/C (CCAAT-binding transcription factor)
213059_at	5.61463e-07	8.25456	0.471828	11.0934	0.788092	-7.1543	CREB3L1	cAMP responsive element binding protein 3-like 1
205579_at	5.99903e-07	4.06115	0.895759	8.76986	0.664112	-26.1496	HRH1	histamine receptor H1
209955_s_at	6.04121e-07	5.9421	1.18193	11.9254	0.1481	-63.2628	FAP	fibroblast activation protein, alpha
204214_s_at	6.50562e-07	8.31908	0.276772	10.3787	0.143638	-4.16875	RAB32	RAB32, member RAS oncogene family
207510_at	6.5502e-07	7.08633	0.371109	10.1918	0.842255	-8.60692	BDKRB1	bradykinin receptor B1
203151_at	6.77606e-07	7.78697	0.479418	10.3263	0.196594	-5.81311	MAP1A	microtubule-associated protein 1A
218934_s_at	7.1292e-07	4.15825	0.228252	7.98172	0.355184	-14.1572	HSPB7	heat shock 27kDa protein family, member 7 (cardiovascular)
210762_s_at	7.18419e-07	7.58873	0.826142	11.0224	0.259944	-10.8051	DLC1	deleted in liver cancer 1
212112_s_at	7.36092e-07	7.90059	0.461214	10.3414	0.195835	-5.42936	STX12	syntaxin 12
215034_s_at	7.6011e-07	4.62951	1.1268	10.1503	0.403594	-45.9125	TM4SF1	transmembrane 4 superfamily member 1
218175_at	7.72331e-07	7.27394	0.579654	10.2456	0.651118	-7.84423	FLJ22471	limkain beta 2
217904_s_at	8.65697e-07	6.06702	0.428674	9.72553	0.3898	-12.6277	BACE1	beta-site APP-cleaving enzyme 1
221561_at	9.21415e-07	3.5926	0.887324	8.22669	0.424233	-24.8313	SOAT1	sterol O-acyltransferase (acyl-Coenzyme A: cholesterol acyltransferase) 1
206157_at	1.0362e-06	5.19286	1.21364	10.5195	0.606875	-40.1302	PTX3	pentaxin-related gene, rapidly induced by IL-1 beta
204719_at	1.14306e-06	2.44235	0.534774	7.24444	1.4508	-27.8979	ABCA8	ATP-binding cassette, sub-family A (ABC1), member 8
203865_s_at	1.27369e-06	5.75223	0.222116	9.43382	0.0599842	-12.8312	ADARB1	adenosine deaminase, RNA-specific, B1 (RED1 homolog rat)
201042_at	1.33153e-06	7.47564	0.575462	11.1064	1.20782	-12.3875	TGM2	transglutaminase 2 (C polypeptide, protein-glutamine-gamma-glutamyltransferase)
203854_at	1.39895e-06	3.76914	0.289968	8.52891	1.58829	-27.0916	IF	I factor (complement)
220974_x_at	1.50962e-06	5.43463	0.743938	9.55706	0.543446	-17.4171	BA108L7.2	similar to rat tricarboxylate carrier-like protein /// similar to rat tricarboxylate carrier-like protein
203710_at	1.57527e-06	3.7889	0.36726	7.43203	0.616011	-12.4938	ITPR1	inositol 1,4,5-triphosphate receptor, type 1
202269_x_at	1.58841e-06	3.3121	1.60969	9.85534	0.282012	-93.2632	GBP1	guanylate binding protein 1, interferon-inducible, 67kDa /// guanylate binding protein 1, interferon-inducible, 67kDa
207943_x_at	1.63062e-06	5.89557	0.25688	9.25112	0.72964	-10.2358	---	---
217226_s_at	1.80191e-06	5.39357	0.626594	9.47258	0.240107	-16.9007	PRRX1 /// BA108L7.2	paired related homeobox 1 /// similar to rat tricarboxylate carrier-like protein
214110_s_at	1.81112e-06	5.35433	0.275962	8.91464	0.397503	-11.7966	---	Similar to lymphocyte-specific protein 1 /// Similar to D(1B) dopamine receptor (D(5) dopamine receptor) (D1beta dopamine receptor)
201983_s_at	1.81312e-06	6.43163	0.879979	10.5425	0.13382	-17.2782	EGFR	epidermal growth factor receptor (erythroblastic leukemia viral (v-erb-b) oncogene homolog, avian)
204346_s_at	2.32236e-06	5.72996	0.51672	9.3631	0.357555	-12.4074	RASSF1	Ras association (RalGDS/AF-6) domain family 1
202827_s_at	2.63295e-06	6.00247	0.464531	9.32189	0.73934	-9.98266	MMP14	matrix metalloproteinase 14 (membrane-inserted)
212298_at	2.84945e-06	4.85787	1.39857	9.78444	1.18234	-30.4121	NRP1	neuropilin 1
221814_at	2.86987e-06	6.88905	0.559623	9.70403	0.560349	-7.03711	GPR124	G protein-coupled receptor 124
214085_x_at	3.0405e-06	6.7091	0.16066	11.2077	1.65271	-22.6052	HRB2	HIV-1 rev binding protein 2
204158_s_at	3.089e-06	6.11288	0.54367	9.51092	0.274271	-10.5418	TCIRG1	T-cell, immune regulator 1, ATPase, H+ transporting, lysosomal V0 protein a isoform 3
202644_s_at	3.16974e-06	7.32432	0.247151	9.83754	0.754356	-5.70893	TNFAIP3	tumor necrosis factor, alpha-induced protein 3
204337_at	3.26677e-06	5.29392	1.33203	10.0358	0.995685	-26.7568	RGS4	regulator of G-protein signalling 4
219561_at	3.45963e-06	5.68625	1.32978	11.0148	0.136309	-40.1827	COPZ2	coatomer protein complex, subunit zeta 2
207390_s_at	3.70055e-06	7.7788	0.311255	9.77681	0.259689	-3.99448	SMTN	smoothelin
206307_s_at	3.75177e-06	5.87833	0.928469	9.76766	0.665046	-14.8185	FOXD1	forkhead box D1
200911_s_at	4.11488e-06	9.0826	0.166859	10.7415	0.349215	-3.15784	TACC1	transforming, acidic coiled-coil containing protein 1
202863_at	4.22082e-06	3.22564	1.55667	8.59304	0.564549	-41.2808	SP100	Nuclear antigen Sp100
204908_s_at	4.26644e-06	6.13767	0.403638	9.19317	0.424064	-8.31372	BCL3	B-cell CLL/lymphoma 3
217995_at	4.55781e-06	7.53414	0.237009	9.88295	0.726234	-5.09405	SQRDL	sulfide quinone reductase-like (yeast)
201108_s_at	5.55065e-06	8.22819	0.385683	11.2352	1.12735	-8.03888	THBS1	thrombospondin 1
214651_s_at	5.63356e-06	4.25643	1.56281	9.4662	0.635931	-37.0082	HOXA9	homeo box A9
219922_s_at	5.96491e-06	4.62738	1.31075	9.12782	0.814808	-22.6343	LTBP3	latent transforming growth factor beta binding protein 3
200878_at	6.43247e-06	4.85536	2.44247	12.1792	0.784142	-160.212	EPAS1	endothelial PAS domain protein 1
203131_at	6.45389e-06	8.55121	1.15671	11.7241	0.71347	-9.01872	PDGFRA	platelet-derived growth factor receptor, alpha polypeptide
209387_s_at	7.02182e-06	4.59719	1.80332	10.4408	0.485637	-57.4233	TM4SF1	transmembrane 4 superfamily member 1
222138_s_at	7.05144e-06	7.5312	0.559354	9.79931	0.206097	-4.8169	WDR13	WD repeat domain 13
205407_at	7.23491e-06	5.3309	1.07308	9.54601	0.358403	-18.5726	RECK	reversion-inducing-cysteine-rich protein with kazal motifs
202196_s_at	7.37805e-06	6.08034	0.430433	9.07036	0.277206	-7.94489	DKK3	dickkopf homolog 3 (Xenopus laevis)
213150_at	7.44159e-06	6.95264	0.591152	9.55295	0.245772	-6.06417	HOXA10	homeo box A10
221447_s_at	7.52326e-06	8.01653	0.335977	10.1926	0.707575	-4.51906	LOC83468	gycosyltransferase /// gycosyltransferase
218880_at	7.90506e-06	4.76672	1.27125	9.13911	0.664022	-20.712	FOSL2	FOS-like antigen 2
202465_at	8.34008e-06	9.61809	0.0567922	11.5845	0.690664	-3.90803	PCOLCE	procollagen C-endopeptidase enhancer
202484_s_at	9.2229e-06	3.69207	1.98072	9.83638	0.400464	-70.7329	MBD2	methyl-CpG binding domain protein 2
212647_at	9.75958e-06	6.52881	0.938844	9.85067	0.419672	-9.99956	RRAS	related RAS viral (r-ras) oncogene homolog
221799_at	9.9971e-06	7.74427	0.534181	10.0114	0.686151	-4.8136	CSGlcA-T	chondroitin sulfate glucuronyltransferase
201809_s_at	1.00558e-05	7.2624	0.856578	10.3485	1.09557	-8.49222	ENG	endoglin (Osler-Rendu-Weber syndrome 1)
221747_at	1.02639e-05	5.64871	1.19153	9.85088	0.414127	-18.4068	TNS	Tensin /// Tensin
213298_at	1.03741e-05	5.12816	0.815361	8.77079	0.231106	-12.4894	NFIC	nuclear factor I/C (CCAAT-binding transcription factor)
209946_at	1.07495e-05	4.82392	1.77289	9.96724	0.923162	-35.3422	VEGFC	vascular endothelial growth factor C
204457_s_at	1.11671e-05	6.2848	1.25006	10.4714	0.150974	-18.2095	GAS1	growth arrest-specific 1
210511_s_at	1.13998e-05	5.40363	0.286198	11.0652	2.38902	-50.6186	INHBA	inhibin, beta A (activin A, activin AB alpha polypeptide)
210916_s_at	1.19043e-05	5.98266	0.993674	9.69507	0.271819	-13.1083	CD44	CD44 antigen (homing function and Indian blood group system)
213543_at	1.20368e-05	3.72445	1.1045	7.6616	0.300698	-15.318	SGCD	Sarcoglycan, delta (35kDa dystrophin-associated glycoprotein)
37892_at	1.24677e-05	7.12695	0.440617	10.2428	1.25999	-8.66864	COL11A1	collagen, type XI, alpha 1
203467_at	1.24832e-05	6.90016	0.103178	9.00778	0.259006	-4.30978	PMM1	phosphomannomutase 1
210997_at	1.25014e-05	3.49757	1.65721	9.08582	2.2305	-48.1095	HGF	hepatocyte growth factor (hepapoietin A; scatter factor)
55093_at	1.32063e-05	9.02714	0.372773	10.7245	0.447957	-3.24303	CSGlcA-T	chondroitin sulfate glucuronyltransferase
210756_s_at	1.33711e-05	8.60658	0.0732532	10.1598	0.355144	-2.93468	NOTCH2	Notch homolog 2 (Drosophila) /// Notch homolog 2 (Drosophila)
203518_at	1.49916e-05	4.63648	0.897043	8.12486	0.826961	-11.2229	CHS1	Chediak-Higashi syndrome 1
206693_at	1.56673e-05	2.31846	1.14483	6.59077	1.406	-19.3239	IL7	interleukin 7
202997_s_at	1.59101e-05	4.4036	1.09436	8.30307	0.191026	-14.9231	LOXL2	lysyl oxidase-like 2
209121_x_at	1.59974e-05	7.45729	0.99102	10.3537	0.182513	-7.44549	NR2F2	nuclear receptor subfamily 2, group F, member 2
212395_s_at	1.62958e-05	6.65822	0.252314	8.98607	0.574221	-5.02054	KIAA0090	KIAA0090 protein
209420_s_at	1.63458e-05	8.00256	0.339321	9.83734	0.497978	-3.56715	SMPD1	sphingomyelin phosphodiesterase 1, acid lysosomal (acid sphingomyelinase)
209717_at	1.65004e-05	4.87017	1.03992	8.5436	0.591448	-12.7589	EVI5	ecotropic viral integration site 5
202180_s_at	1.69862e-05	6.59809	1.33079	10.3583	0.627692	-13.5502	MVP	major vault protein
218953_s_at	1.86098e-05	7.29404	0.0667423	9.1283	0.324787	-3.56588	MGC3265	hypothetical protein MGC3265
204451_at	1.99899e-05	5.28079	0.698701	8.46177	0.859206	-9.06924	FZD1	frizzled homolog 1 (Drosophila)
1729_at	2.07002e-05	5.68612	0.623832	8.71881	0.2955	-8.18332	TRADD	TNFRSF1A-associated via death domain
201984_s_at	2.0828e-05	6.53323	0.178829	8.79735	0.334041	-4.80362	EGFR	epidermal growth factor receptor (erythroblastic leukemia viral (v-erb-b) oncogene homolog, avian)
203835_at	2.11903e-05	5.96152	0.976907	9.78703	1.53757	-14.1773	GARP	glycoprotein A repetitions predominant
209310_s_at	2.2179e-05	4.57064	0.743909	7.74002	0.512687	-8.9966	CASP4	caspase 4, apoptosis-related cysteine protease
213661_at	2.22719e-05	6.39381	1.01944	10.0099	1.4333	-12.2616	DKFZP586H2123	regeneration associated muscle protease
209005_at	2.25424e-05	7.77607	0.251178	9.53597	0.452068	-3.38674	FBXL5	F-box and leucine-rich repeat protein 5
202982_s_at	2.50895e-05	7.59625	0.0914872	9.30729	0.394132	-3.27396	ZAP128	peroxisomal long-chain acyl-coA thioesterase
205168_at	2.54244e-05	5.69557	1.16068	9.37692	0.494583	-12.8291	DDR2	discoidin domain receptor family, member 2
201324_at	2.54742e-05	4.3051	0.866625	9.28839	2.26899	-31.6315	EMP1	epithelial membrane protein 1
209505_at	2.56601e-05	5.60496	1.16364	9.21853	0.932759	-12.2404	NR2F1	Nuclear receptor subfamily 2, group F, member 1
204781_s_at	2.62651e-05	6.98656	0.318183	9.0581	0.50337	-4.20336	TNFRSF6	tumor necrosis factor receptor superfamily, member 6
204159_at	2.679e-05	4.54583	1.32847	8.45887	0.72544	-15.0641	CDKN2C	cyclin-dependent kinase inhibitor 2C (p18, inhibits CDK4)
209935_at	2.78128e-05	6.99469	0.497026	9.54638	0.993686	-5.86324	ATP2C1	ATPase, Ca++ transporting, type 2C, member 1
213800_at	3.08457e-05	5.0828	0.725756	8.18264	0.873075	-8.57325	CFH	complement factor H
214696_at	3.1957e-05	4.99912	1.86506	10.1129	0.262294	-34.6251	MGC14376	hypothetical protein MGC14376
219631_at	3.26378e-05	5.47002	0.598884	8.34729	0.525595	-7.34758	LRP12	low density lipoprotein-related protein 12
203005_at	3.32365e-05	6.07537	1.01509	9.41033	0.0409782	-10.0908	LTBR	lymphotoxin beta receptor (TNFR superfamily, member 3)
204653_at	3.45488e-05	4.17355	1.11	7.655	0.782558	-11.1692	TFAP2A	transcription factor AP-2 alpha (activating enhancer binding protein 2 alpha)
222288_at	3.53167e-05	4.52372	1.74763	9.0889	0.705266	-23.6732	---	---
214791_at	3.65762e-05	4.89647	1.29032	8.76292	0.313378	-14.5854	LOC93349	hypothetical protein BC004921
203088_at	3.67804e-05	6.65464	1.09362	9.69619	0.554271	-8.23379	FBLN5	fibulin 5
219529_at	3.72189e-05	6.02624	0.757568	8.87408	0.515426	-7.19921	CLIC3	chloride intracellular channel 3
207002_s_at	3.74795e-05	3.61298	2.15984	8.89481	0.831949	-38.9035	PLAGL1	pleiomorphic adenoma gene-like 1
213397_x_at	3.84287e-05	6.3002	0.199374	8.57842	0.395939	-4.85078	RNASE4	ribonuclease, RNase A family, 4
219102_at	3.97631e-05	6.00186	1.45347	9.94178	0.476233	-15.3473	RCN3	reticulocalbin 3, EF-hand calcium binding domain
210042_s_at	4.15103e-05	6.11909	0.779345	8.95866	0.814045	-7.15805	CTSZ	cathepsin Z
204863_s_at	4.3377e-05	7.00008	0.175189	9.82213	1.29148	-7.07168	IL6ST	interleukin 6 signal transducer (gp130, oncostatin M receptor)
201860_s_at	4.43922e-05	6.45053	0.995116	9.49936	1.07775	-8.27539	PLAT	plasminogen activator, tissue
220014_at	4.54965e-05	4.15529	1.00082	7.95431	1.602	-13.9193	LOC51334	mesenchymal stem cell protein DSC54
215719_x_at	4.61022e-05	5.18681	0.732278	8.29125	1.0931	-8.60066	TNFRSF6	tumor necrosis factor receptor superfamily, member 6
214866_at	4.80329e-05	5.97582	0.790044	8.80276	0.614267	-7.09571	PLAUR	plasminogen activator, urokinase receptor
202643_s_at	5.15776e-05	6.40898	0.259106	8.57754	0.214638	-4.49572	TNFAIP3	tumor necrosis factor, alpha-induced protein 3
218017_s_at	5.21188e-05	8.38989	0.434879	9.97469	0.370403	-2.99967	FLJ32731	Hypothetical protein FLJ32731
204823_at	5.24069e-05	6.45752	1.29785	9.85082	0.408102	-10.5072	NAV3	neuron navigator 3
209304_x_at	5.26495e-05	6.8931	1.07925	9.70106	0.546187	-7.00291	GADD45B	Growth arrest and DNA-damage-inducible, beta
219134_at	5.75498e-05	3.95831	1.79356	8.29496	0.847623	-20.2052	ELTD1	EGF, latrophilin and seven transmembrane domain containing 1
219201_s_at	6.30893e-05	6.48743	0.713231	8.99012	0.748643	-5.66742	TWSG1	twisted gastrulation homolog 1 (Drosophila)
211000_s_at	6.30969e-05	7.0505	0.196998	9.7304	1.26818	-6.40814	IL6ST	interleukin 6 signal transducer (gp130, oncostatin M receptor)
209684_at	6.37687e-05	5.65602	1.65954	9.88845	0.318322	-18.797	RIN2	Ras and Rab interactor 2
219973_at	6.49373e-05	3.77499	1.71647	8.03709	0.416738	-19.1876	FLJ23548	hypothetical protein FLJ23548
209610_s_at	6.61367e-05	4.75941	1.17943	8.131	0.481498	-10.3502	SLC1A4	solute carrier family 1 (glutamate/neutral amino acid transporter), member 4
202783_at	7.0214e-05	6.9021	0.334988	8.80354	0.382455	-3.73585	NNT	nicotinamide nucleotide transhydrogenase
202756_s_at	7.27567e-05	7.89674	0.589025	9.89372	0.779759	-3.99162	GPC1	glypican 1
209575_at	7.32723e-05	6.73995	0.292586	8.71999	0.49283	-3.94505	IL10RB	interleukin 10 receptor, beta
204854_at	7.35997e-05	6.68825	0.46048	8.77675	0.454828	-4.25306	LEPREL2	leprecan-like 2
202599_s_at	7.3957e-05	7.88092	0.551119	9.92209	0.847014	-4.11579	NRIP1	nuclear receptor interacting protein 1
204396_s_at	7.43073e-05	6.53402	0.168194	9.10664	1.1666	-5.94886	GRK5	G protein-coupled receptor kinase 5
214724_at	7.71121e-05	5.68145	1.10433	8.82389	0.62284	-8.83011	DIXDC1	DIX domain containing 1
209195_s_at	7.8203e-05	6.03027	1.00651	9.00938	0.235896	-7.88501	ADCY6	adenylate cyclase 6
220092_s_at	8.47731e-05	6.16833	1.05318	9.34648	1.32351	-9.05144	ANTXR1	anthrax toxin receptor 1
214702_at	8.60307e-05	4.30584	1.69517	8.28022	1.01312	-15.7184	FN1	fibronectin 1
202177_at	8.67641e-05	7.73914	0.588903	10.1343	1.13626	-5.26054	GAS6	growth arrest-specific 6
202701_at	8.75842e-05	6.70763	0.951138	9.29561	0.184281	-6.01256	BMP1	bone morphogenetic protein 1
204320_at	9.00428e-05	6.34726	0.781356	9.6607	1.62944	-9.9413	COL11A1	collagen, type XI, alpha 1
212937_s_at	9.36745e-05	6.9346	0.537885	8.96528	0.590641	-4.08596	COL6A1	collagen, type VI, alpha 1
214152_at	9.62198e-05	4.44644	1.48866	8.08366	1.02345	-12.4427	PIGB	phosphatidylinositol glycan, class B
212111_at	0.000104516	7.66177	0.314949	9.22792	0.409062	-2.96113	STX12	syntaxin 12
209230_s_at	0.0001246	7.12958	0.147803	8.95262	0.705869	-3.53826	P8	p8 protein (candidate of metastasis 1)
202358_s_at	0.000126441	6.29238	0.160765	8.29182	0.201406	-3.99845	SNX19	sorting nexin 19
202888_s_at	0.000132324	5.51317	0.741386	9.21346	1.94525	-12.9987	ANPEP	alanyl (membrane) aminopeptidase (aminopeptidase N, aminopeptidase M, microsomal aminopeptidase, CD13, p150)
215506_s_at	0.000134465	3.54987	2.14016	8.62314	2.42356	-33.6673	ARHI	ras homolog gene family, member I
200785_s_at	0.00013528	6.39749	1.14487	9.26165	0.104438	-7.2811	LRP1	low density lipoprotein-related protein 1 (alpha-2-macroglobulin receptor)
202359_s_at	0.000135475	5.81291	0.672246	8.28895	0.175766	-5.56369	SNX19	sorting nexin 19
219093_at	0.000135816	6.18619	1.08508	9.80301	1.85704	-12.2679	FLJ20701	hypothetical protein FLJ20701 /// hypothetical protein FLJ20701
209905_at	0.000141222	5.30719	0.384426	7.9297	1.06937	-6.1582	HOXA9	homeo box A9
208965_s_at	0.000141691	5.68885	1.05332	8.83197	1.35802	-8.83434	IFI16	interferon, gamma-inducible protein 16
204276_at	0.000145994	4.55979	1.43727	7.95923	0.68578	-10.5519	TK2	thymidine kinase 2, mitochondrial
200879_s_at	0.00015095	5.31136	0.997176	8.15811	0.39419	-7.19378	EPAS1	endothelial PAS domain protein 1
204163_at	0.00015327	6.25476	1.78627	10.0252	0.615237	-13.6465	EMILIN1	elastin microfibril interfacer 1
218793_s_at	0.000156792	5.18611	0.955681	7.98115	0.344185	-6.9405	SCML1	sex comb on midleg-like 1 (Drosophila)
212390_at	0.000163766	5.98415	0.986867	8.69159	0.255849	-6.53162	PDE4DIP	phosphodiesterase 4D interacting protein (myomegalin)
213288_at	0.000165374	7.75856	0.0590292	9.14225	0.359572	-2.60936	OACT2	O-acyltransferase (membrane bound) domain containing 2
204918_s_at	0.000165826	4.49111	0.735553	7.08204	0.478397	-6.02487	MLLT3	myeloid/lymphoid or mixed-lineage leukemia (trithorax homolog, Drosophila); translocated to, 3
203843_at	0.00016771	7.41603	0.223104	8.88749	0.238066	-2.77303	RPS6KA3	ribosomal protein S6 kinase, 90kDa, polypeptide 3
203882_at	0.000170344	7.16151	0.309732	9.03528	0.797955	-3.66491	ISGF3G	interferon-stimulated transcription factor 3, gamma 48kDa
49679_s_at	0.000184576	7.50801	0.518339	9.14794	0.395779	-3.1165	---	Hypothetical LOC400843
209969_s_at	0.000186568	6.78554	0.402816	8.83577	0.87117	-4.14172	STAT1	signal transducer and activator of transcription 1, 91kDa
208908_s_at	0.0001894	7.35086	0.422449	9.07332	0.62927	-3.29999	CAST	calpastatin
203592_s_at	0.00019249	7.6747	0.157352	10.0101	1.25668	-5.04697	FSTL3	follistatin-like 3 (secreted glycoprotein)
201859_at	0.000198068	3.41172	1.61223	9.6402	3.59521	-74.9825	PRG1	proteoglycan 1, secretory granule
203767_s_at	0.000198609	5.5899	0.591432	7.93693	0.199622	-5.08777	STS	steroid sulfatase (microsomal), arylsulfatase C, isozyme S
204497_at	0.000200225	5.84313	1.138	8.68026	0.486404	-7.14596	ADCY9	adenylate cyclase 9
203042_at	0.000200362	5.80633	1.56813	9.31848	0.0446059	-11.4094	LAMP2	lysosomal-associated membrane protein 2
212912_at	0.000203912	6.43753	0.461988	8.65531	0.945715	-4.65178	RPS6KA2	ribosomal protein S6 kinase, 90kDa, polypeptide 2
203665_at	0.000204579	7.17198	0.655937	9.23524	0.88797	-4.17929	HMOX1	heme oxygenase (decycling) 1
213147_at	0.000207487	6.109	1.64008	9.64278	0.15807	-11.5818	HOXA10	homeo box A10
212942_s_at	0.000208643	7.13493	0.535679	11.2013	2.32325	-16.7537	KIAA1199	KIAA1199
213238_at	0.00021115	5.16453	1.8371	9.11882	0.0814053	-15.501	ATP10D	ATPase, Class V, type 10D
203231_s_at	0.000211189	5.49894	1.07542	8.32918	0.180546	-7.11191	ATXN1	ataxin 1
214605_x_at	0.000218222	3.97233	2.14145	8.23569	0.736056	-19.2043	GPR1	G protein-coupled receptor 1
203741_s_at	0.000224162	5.04248	1.65724	8.58718	0.64791	-11.6698	ADCY7	adenylate cyclase 7
203157_s_at	0.000240128	5.99143	1.8116	9.66563	0.5628	-12.7656	GLS	glutaminase
206796_at	0.000247277	6.18107	0.41017	8.47193	1.02416	-4.8935	WISP1	WNT1 inducible signaling pathway protein 1
218636_s_at	0.00025941	7.72725	0.399308	9.17023	0.361621	-2.71882	MAN1B1	mannosidase, alpha, class 1B, member 1
204575_s_at	0.000301229	6.61867	0.759187	8.74365	0.735706	-4.36196	MMP19	matrix metalloproteinase 19
222263_at	0.000310752	7.63293	0.0841721	8.96375	0.359413	-2.51546	SLC35E1	solute carrier family 35, member E1
205198_s_at	0.000344985	5.96959	0.104425	7.89907	0.405842	-3.80917	ATP7A	ATPase, Cu++ transporting, alpha polypeptide (Menkes syndrome)
205059_s_at	0.000350271	5.84076	0.916843	8.26062	0.325956	-5.35119	IDUA	iduronidase, alpha-L-
203912_s_at	0.000368716	7.81467	0.388599	9.16946	0.319405	-2.5576	DNASE1L1	deoxyribonuclease I-like 1
213498_at	0.000404344	6.36843	0.39816	8.19315	0.333908	-3.54239	CREB3L1	cAMP responsive element binding protein 3-like 1
202062_s_at	0.000413757	6.71173	0.499593	8.43914	0.227623	-3.31133	SEL1L	sel-1 suppressor of lin-12-like (C. elegans)
205880_at	0.000428974	5.2828	2.01119	9.00467	0.803247	-13.1946	PRKD1	protein kinase D1
217523_at	0.000437183	3.79534	0.889623	6.59641	1.19632	-6.96957	CD44	CD44 antigen (homing function and Indian blood group system)
202796_at	0.000460504	7.02041	0.332949	8.88874	0.959447	-3.65109	SYNPO	synaptopodin
203158_s_at	0.000461628	7.10614	0.382469	8.667	0.50674	-2.95029	GLS	glutaminase
207039_at	0.000464897	6.08621	0.792681	8.245	0.305881	-4.4654	CDKN2A	cyclin-dependent kinase inhibitor 2A (melanoma, p16, inhibits CDK4)
209568_s_at	0.000474842	6.42676	1.60647	9.41091	0.51178	-7.91254	RGL1	ral guanine nucleotide dissociation stimulator-like 1
207181_s_at	0.000475713	5.30736	1.66127	8.58748	0.0758724	-9.71437	CASP7	caspase 7, apoptosis-related cysteine protease
209515_s_at	0.000485081	5.69854	1.44865	8.64779	0.267455	-7.72345	RAB27A	RAB27A, member RAS oncogene family
203811_s_at	0.00049423	6.57648	0.134141	8.63693	1.10795	-4.17115	DNAJB4	DnaJ (Hsp40) homolog, subfamily B, member 4
209522_s_at	0.000498392	5.96985	1.43924	8.81911	0.643483	-7.20628	CRAT	carnitine acetyltransferase
203543_s_at	0.000499662	3.84538	2.33178	7.92385	0.865647	-16.8943	BTEB1	basic transcription element binding protein 1
212651_at	0.000514245	6.70604	0.630686	8.48545	0.242878	-3.43287	RHOBTB1	Rho-related BTB domain containing 1
214434_at	0.000539299	5.12789	1.28137	7.86551	0.338293	-6.66969	HSPA12A	Heat shock 70kDa protein 12A
202273_at	0.000546526	7.30603	0.729341	9.40319	1.15449	-4.27866	PDGFRB	platelet-derived growth factor receptor, beta polypeptide
213425_at	0.000568342	4.96321	0.454565	8.91956	2.55778	-15.5231	WNT5A	wingless-type MMTV integration site family, member 5A /// wingless-type MMTV integration site family, member 5A
209635_at	0.000612265	7.39805	1.08643	9.40222	0.441019	-4.01157	AP1S1	adaptor-related protein complex 1, sigma 1 subunit
219874_at	0.000613477	7.01403	0.55352	9.80126	1.78281	-6.90303	SLC12A8	solute carrier family 12 (potassium/chloride transporters), member 8
212909_at	0.000620573	7.4573	0.570667	9.62237	1.3121	-4.48487	MGC29643	hypothetical protein MGC29643
213290_at	0.00063458	8.11705	0.523584	9.4091	0.224969	-2.44875	COL6A2	collagen, type VI, alpha 2
214149_s_at	0.000684253	6.66033	0.433658	8.28282	0.315175	-3.07906	---	---
204303_s_at	0.000693248	6.51207	0.417306	8.17995	0.312632	-3.17747	KIAA0427	KIAA0427
204137_at	0.000714347	5.95974	0.9411	8.16691	0.154566	-4.61769	TM7SF1	transmembrane 7 superfamily member 1 (upregulated in kidney)
212353_at	0.000730489	5.60487	1.36342	9.92392	2.86507	-19.9601	SULF1	sulfatase 1
218584_at	0.000747119	7.1251	0.708526	8.75355	0.28609	-3.09181	FLJ21127	hypothetical protein FLJ21127
210665_at	0.000769799	4.03465	1.89646	7.39808	1.22131	-10.2918	TFPI	tissue factor pathway inhibitor (lipoprotein-associated coagulation inhibitor)
213126_at	0.000784892	4.76553	1.5612	7.67196	0.544618	-7.49762	MED8	mediator of RNA polymerase II transcription, subunit 8 homolog (yeast)
209708_at	0.000888167	6.68774	0.859342	8.74293	0.994825	-4.15597	MOXD1	monooxygenase, DBH-like 1
201473_at	0.000892304	8.09416	0.463348	9.36757	0.459166	-2.41733	JUNB	jun B proto-oncogene
204221_x_at	0.000931067	6.17872	1.19471	9.04639	1.72411	-7.29887	HRB2	HIV-1 rev binding protein 2
209396_s_at	0.000944972	6.35532	0.575637	9.82312	2.39853	-11.064	CHI3L1	chitinase 3-like 1 (cartilage glycoprotein-39)
203623_at	0.000993977	6.93827	0.928315	8.75996	0.337747	-3.53495	PLXNA3	plexin A3
210875_s_at	0.00100919	3.98452	2.00507	7.31676	0.149215	-10.0718	TCF8	transcription factor 8 (represses interleukin 2 expression)
205018_s_at	0.0010117	6.63832	1.15838	8.78815	0.627932	-4.43776	MBNL2	muscleblind-like 2 (Drosophila)
214657_s_at	0.001056	5.7392	0.281947	7.5901	0.638936	-3.60727	TncRNA	Trophoblast-derived noncoding RNA
204204_at	0.00108039	5.40112	1.06225	7.82431	1.07072	-5.36356	SLC31A2	solute carrier family 31 (copper transporters), member 2
207388_s_at	0.00127171	7.15029	0.342403	8.71158	0.84968	-2.95119	PTGES	prostaglandin E synthase
206335_at	0.00132854	8.18631	0.262117	9.25877	0.335211	-2.10301	GALNS	galactosamine (N-acetyl)-6-sulfate sulfatase (Morquio syndrome, mucopolysaccharidosis type IVA)
212347_x_at	0.00133976	8.48514	0.255901	9.61519	0.529233	-2.18866	MXD4	MAX dimerization protein 4
216594_x_at	0.00145629	7.90955	0.287675	10.0562	1.52985	-4.42812	AKR1C2 /// AKR1C1	aldo-keto reductase family 1, member C2 (dihydrodiol dehydrogenase 2; bile acid binding protein; 3-alpha hydroxysteroid dehydrogenase, type III) /// aldo-keto reductase family 1, member C1 (dihydrodiol dehydrogenase 1; 20-alpha (3-alpha)-hydroxysteroid dehydrogenase)
205694_at	0.00148825	4.75097	0.695962	7.80369	2.13143	-8.29775	TYRP1	tyrosinase-related protein 1
205634_x_at	0.00152171	8.01442	0.162734	9.07656	0.354393	-2.08802	LOC254359	hypothetical protein LOC254359
63825_at	0.00155565	6.21554	1.43514	8.70761	1.11532	-5.62581	ABHD2	Abhydrolase domain containing 2
91703_at	0.00160314	5.9714	1.5729	8.54633	0.415819	-5.95844	EHBP1L1	EH domain binding protein 1-like 1
214660_at	0.00175918	4.07859	1.0611	6.85444	1.71087	-6.84881	PELO	Integrin, alpha 1
214838_at	0.00175935	7.58366	0.194254	8.6553	0.0718657	-2.10182	LOC375035	hypothetical protein LOC375035
218487_at	0.00177949	6.21768	0.433382	7.81296	0.350015	-3.02154	ALAD	aminolevulinate, delta-, dehydratase
216942_s_at	0.00184868	5.56662	1.293	7.86573	0.183719	-4.92154	CD58	CD58 antigen, (lymphocyte function-associated antigen 3)
221973_at	0.00188567	4.76267	1.26569	7.06668	0.293075	-4.93829	LOC150759	Hypothetical protein LOC150759
213103_at	0.00190742	6.63331	0.451438	8.06265	0.0913035	-2.69325	STARD13	START domain containing 13
203620_s_at	0.00193507	5.51738	1.88809	8.40542	0.45368	-7.40259	FCHSD2	FCH and double SH3 domains 2
213429_at	0.00195069	4.94656	1.0266	8.58954	2.75012	-12.4925	---	CDNA FLJ26539 fis, clone KDN09310
209561_at	0.00198599	6.47848	1.17367	8.47245	0.188079	-3.98332	THBS3	thrombospondin 3
212630_at	0.00200048	6.28573	1.02203	8.20538	0.468627	-3.78331	SEC6L1	SEC6-like 1 (S. cerevisiae)
221634_at	0.00203098	6.76874	0.284842	8.08448	0.167135	-2.48931	---	---
209967_s_at	0.00211819	4.43969	1.35442	6.86626	0.847185	-5.37613	CREM	cAMP responsive element modulator
215073_s_at	0.00214226	3.69845	2.06762	6.74596	0.456561	-8.26785	NR2F2	nuclear receptor subfamily 2, group F, member 2
212521_s_at	0.00218263	7.2067	0.253514	8.43524	0.463387	-2.34329	PDE8A	phosphodiesterase 8A
204202_at	0.00237801	5.65437	0.824737	7.53015	0.496561	-3.67001	IQCE	IQ motif containing E
214767_s_at	0.00249246	7.80241	0.536566	9.02698	0.529032	-2.33687	HSPB6	heat shock protein, alpha-crystallin-related, B6
205283_at	0.00252103	6.78406	0.109778	8.04314	0.294834	-2.39344	FCMD	Fukuyama type congenital muscular dystrophy (fukutin)
219563_at	0.00270841	6.02165	0.299169	7.66986	0.779921	-3.13444	C14orf139	chromosome 14 open reading frame 139
202807_s_at	0.00279658	7.69947	0.218714	8.73839	0.334279	-2.05469	TOM1	target of myb1 (chicken)
214446_at	0.00282257	5.67233	2.01257	8.51682	0.303435	-7.18249	ELL2	elongation factor, RNA polymerase II, 2
210755_at	0.00294034	5.65895	0.180498	7.94557	1.69226	-4.87914	HGF	Hepatocyte growth factor (hepapoietin A; scatter factor)
213221_s_at	0.00299315	6.59714	1.02019	8.31553	0.234897	-3.29069	SIK2	salt-inducible serine/threonine kinase 2
208178_x_at	0.00308671	8.20963	0.394371	9.20055	0.264853	-1.98745	TRIO	triple functional domain (PTPRF interacting)
201866_s_at	0.00325896	7.69997	0.691332	8.9738	0.510853	-2.41803	NR3C1	nuclear receptor subfamily 3, group C, member 1 (glucocorticoid receptor)
207919_at	0.00326008	6.31764	0.606757	7.8641	0.517157	-2.921	ART1	ADP-ribosyltransferase 1
219257_s_at	0.0032622	7.8853	0.376618	9.44033	1.1604	-2.93841	SPHK1	sphingosine kinase 1
208664_s_at	0.00336507	8.02775	0.248421	8.95045	0.0663514	-1.89565	TTC3	tetratricopeptide repeat domain 3
222156_x_at	0.0034009	3.96882	1.88173	6.69926	0.981941	-6.63655	CCPG1	cell cycle progression 1
214587_at	0.00344951	5.03093	0.680822	8.13714	2.53508	-8.61116	COL8A1	collagen, type VIII, alpha 1
205214_at	0.0035159	5.1994	2.15642	8.11036	0.240823	-7.52119	STK17B	serine/threonine kinase 17b (apoptosis-inducing)
204821_at	0.00358147	3.75529	1.82575	6.40949	0.840346	-6.29498	BTN3A3	butyrophilin, subfamily 3, member A3
204893_s_at	0.00363014	7.94593	0.194831	8.87509	0.206831	-1.90416	ZFYVE9	zinc finger, FYVE domain containing 9
36030_at	0.0036349	8.35021	0.208131	9.24465	0.273712	-1.8589	HOM-TES-103	HOM-TES-103 tumor antigen-like
208012_x_at	0.0036652	7.31419	0.521999	8.47284	0.15229	-2.23247	SP110	SP110 nuclear body protein
204963_at	0.00389962	5.40776	1.72011	7.84171	0.290296	-5.40371	SSPN	sarcospan (Kras oncogene-associated gene)
207057_at	0.00394904	5.21662	1.9216	7.84085	0.403152	-6.16558	---	---
202895_s_at	0.0040649	6.62135	0.727724	8.08147	0.42286	-2.75131	PTPNS1	protein tyrosine phosphatase, non-receptor type substrate 1
213207_s_at	0.00408269	7.36162	0.265573	8.44214	0.396109	-2.1148	GOSR2	golgi SNAP receptor complex member 2
215306_at	0.0040854	5.22183	2.19315	8.09758	0.756293	-7.33986	LHCGR	Luteinizing hormone/choriogonadotropin receptor
216230_x_at	0.00415027	6.39081	0.998526	8.09874	0.591003	-3.26692	---	---
204112_s_at	0.00418024	6.79521	0.854175	8.3365	0.673224	-2.91055	HNMT	histamine N-methyltransferase
221036_s_at	0.00418594	7.1463	1.34705	8.9668	0.568785	-3.53205	PSFL	anterior pharynx defective 1B-like /// anterior pharynx defective 1B-like
204864_s_at	0.00423259	6.31283	0.644924	7.89246	0.76027	-2.98893	IL6ST	interleukin 6 signal transducer (gp130, oncostatin M receptor)
218901_at	0.00423739	5.74838	0.709311	7.79225	1.41988	-4.12351	PLSCR4	phospholipid scramblase 4
214531_s_at	0.00434889	5.61091	2.0229	8.27231	0.436415	-6.32645	SNX1	sorting nexin 1
213644_at	0.0044525	5.44321	0.284104	6.99515	0.380221	-2.93212	MGC33887	hypothetical protein MGC33887
60471_at	0.00451614	6.60448	0.35601	7.89558	0.425836	-2.44715	RIN3	Ras and Rab interactor 3
204069_at	0.00464004	7.56114	0.806978	8.95954	0.783781	-2.63609	MEIS1	Meis1, myeloid ecotropic viral integration site 1 homolog (mouse)
203533_s_at	0.00480858	5.11275	1.12227	7.0142	0.185325	-3.7359	CUL5	cullin 5
205158_at	0.00495136	4.9203	2.05205	7.57051	0.391828	-6.27759	RNASE4	ribonuclease, RNase A family, 4
204773_at	0.00499328	6.52168	0.9554	8.16562	0.749182	-3.12518	IL11RA	interleukin 11 receptor, alpha
221710_x_at	0.00511307	8.18825	0.422661	9.37959	0.829274	-2.28365	FLJ10647	hypothetical protein FLJ10647 /// hypothetical protein FLJ10647
206581_at	0.00521592	5.61409	1.84551	8.03539	0.502819	-5.35656	BNC1	basonuclin 1
218834_s_at	0.00539535	6.75947	1.41485	8.74039	1.06634	-3.94746	HSPA5BP1	heat shock 70kDa protein 5 (glucose-regulated protein, 78kDa) binding protein 1
221838_at	0.00540737	5.88421	1.14121	7.68257	0.114653	-3.47825	KELCHL	kelch-like
204928_s_at	0.00562012	7.71041	0.595016	8.78306	0.281714	-2.1033	SLC10A3	solute carrier family 10 (sodium/bile acid cotransporter family), member 3
202064_s_at	0.00583217	6.1623	1.23818	7.96579	0.286437	-3.49063	SEL1L	sel-1 suppressor of lin-12-like (C. elegans)
203032_s_at	0.00592453	6.96305	0.17437	8.09712	0.50561	-2.19477	FH	fumarate hydratase
204748_at	0.00593774	4.66166	1.56083	8.40064	3.33632	-13.352	PTGS2	prostaglandin-endoperoxide synthase 2 (prostaglandin G/H synthase and cyclooxygenase)
216049_at	0.00622269	5.04117	0.940035	6.80438	0.480334	-3.39455	RHOBTB3	Rho-related BTB domain containing 3
215867_x_at	0.00646755	7.5704	0.458897	9.77296	2.01974	-4.60294	CA12	carbonic anhydrase XII
202132_at	0.00648254	7.36358	0.0892868	8.39815	0.532184	-2.0485	TAZ	transcriptional co-activator with PDZ-binding motif (TAZ)
209701_at	0.00650828	6.9831	0.428832	8.12103	0.380842	-2.20065	ARTS-1	type 1 tumor necrosis factor receptor shedding aminopeptidase regulator
203275_at	0.00660127	5.62974	1.67693	7.80625	0.0500938	-4.5206	IRF2	interferon regulatory factor 2
213373_s_at	0.00700359	6.78944	0.790568	8.11736	0.340425	-2.5104	CASP8	caspase 8, apoptosis-related cysteine protease
53720_at	0.00708112	6.94921	0.450924	8.06177	0.210071	-2.16229	FLJ11286	hypothetical protein FLJ11286
221139_s_at	0.00738588	4.52504	1.53465	6.68104	0.86783	-4.45678	CSAD	cysteine sulfinic acid decarboxylase
210807_s_at	0.00742932	6.33511	0.345135	7.57346	0.17653	-2.35928	SLC16A7	solute carrier family 16 (monocarboxylic acid transporters), member 7
205475_at	0.0077279	7.09065	0.334628	8.11317	0.175514	-2.03146	SCRG1	scrapie responsive protein 1
216271_x_at	0.00778183	6.33084	0.337302	7.58566	0.382304	-2.38639	---	---
212811_x_at	0.00794207	7.31324	0.922443	8.58183	0.236175	-2.40927	SLC1A4	solute carrier family 1 (glutamate/neutral amino acid transporter), member 4
210612_s_at	0.00807384	5.78823	1.54276	7.94001	1.27252	-4.44375	SYNJ2	synaptojanin 2
220253_s_at	0.00863752	4.93259	1.78073	7.13122	0.469815	-4.59044	LRP12	low density lipoprotein-related protein 12
212357_at	0.00932369	7.91812	0.347467	8.80173	0.359102	-1.84499	KIAA0280	KIAA0280 protein
218691_s_at	0.00950924	5.3991	1.10302	7.10366	0.506836	-3.25929	PDLIM4	PDZ and LIM domain 4
221044_s_at	0.00980776	5.50537	1.93738	7.76277	0.631871	-4.78128	TRIM6-TRIM34 /// TRIM34	tripartite motif-containing 6 and tripartite motif-containing 34 /// tripartite motif-containing 34
210385_s_at	0.00998036	6.38711	0.678952	7.68063	0.321462	-2.45124	ARTS-1	type 1 tumor necrosis factor receptor shedding aminopeptidase regulator
203383_s_at	0.0100111	8.10912	0.160949	8.87304	0.121423	-1.6981	GOLGA1	golgi autoantigen, golgin subfamily a, 1
219186_at	0.010268	6.73019	0.558065	7.86702	0.132558	-2.19897	ZBTB7	zinc finger and BTB domain containing 7
36612_at	0.0104987	4.19322	1.71861	6.30623	0.390443	-4.32593	KIAA0280	KIAA0280 protein
222026_at	0.0107859	6.83353	0.647	7.97161	0.0876825	-2.20086	---	---
219205_at	0.0109355	7.72346	0.128393	8.64591	0.575036	-1.89533	SRR	serine racemase
204085_s_at	0.0109726	6.80072	0.62765	7.93803	0.156838	-2.19971	CLN5	ceroid-lipofuscinosis, neuronal 5
215704_at	0.0111481	3.01262	2.3989	6.39611	2.85401	-10.4359	---	Hypothetical gene supported by M60502
204251_s_at	0.011598	7.27235	0.346081	8.18665	0.0377064	-1.88465	Cep164	KIAA1052 protein
212865_s_at	0.0118939	5.51794	0.874332	7.25292	1.22553	-3.32876	COL14A1	Collagen, type XIV, alpha 1 (undulin)
201843_s_at	0.0120481	5.88299	0.858147	7.97725	1.94277	-4.27006	EFEMP1	EGF-containing fibulin-like extracellular matrix protein 1
207808_s_at	0.0120577	5.96514	0.384755	7.46143	1.10505	-2.82116	PROS1	protein S (alpha)
206467_x_at	0.012232	6.68214	1.06789	8.06017	0.190146	-2.59913	TNFRSF6B /// RTEL1	tumor necrosis factor receptor superfamily, member 6b, decoy /// regulator of telomere elongation helicase 1
213289_at	0.0126222	6.38361	1.13281	7.84898	0.086386	-2.76135	---	---
202662_s_at	0.0131603	7.03595	0.315977	8.24195	0.967244	-2.30697	ITPR2	inositol 1,4,5-triphosphate receptor, type 2
212820_at	0.0145793	6.51997	1.25498	8.07899	0.809589	-2.94652	RC3	rabconnectin-3
217529_at	0.0146007	5.26798	2.0136	7.4347	0.675609	-4.49003	---	Hypothetical LOC402578
205498_at	0.0147442	6.09846	0.572568	7.41953	0.730242	-2.49851	GHR	growth hormone receptor
209383_at	0.0152409	7.30901	1.13296	8.56981	0.14407	-2.39629	DDIT3	DNA-damage-inducible transcript 3
218511_s_at	0.015613	7.56562	0.602833	8.507	0.345726	-1.92037	PNPO	pyridoxine-5'-phosphate oxidase
203384_s_at	0.0157171	6.85239	0.413541	7.8495	0.277478	-1.99599	GOLGA1	golgi autoantigen, golgin subfamily a, 1
216005_at	0.015879	4.94237	1.50235	6.75614	0.567192	-3.5156	TNC	Tenascin C (hexabrachion)
202584_at	0.0162579	7.96759	0.19177	8.7094	0.24057	-1.67228	NFX1	nuclear transcription factor, X-box binding 1
218409_s_at	0.0166168	8.04035	0.293603	8.89157	0.581584	-1.80402	DNAJC1	DnaJ (Hsp40) homolog, subfamily C, member 1
211241_at	0.0170876	7.57178	0.534209	8.47341	0.362686	-1.86818	---	---
38241_at	0.0182023	4.97828	0.556313	6.36909	0.524532	-2.62225	BTN3A3	butyrophilin, subfamily 3, member A3
204932_at	0.0183902	4.9696	0.364505	7.00159	2.07097	-4.08971	TNFRSF11B	tumor necrosis factor receptor superfamily, member 11b (osteoprotegerin)
202500_at	0.0198587	6.12123	1.28922	7.6007	0.186481	-2.78846	DNAJB2	DnaJ (Hsp40) homolog, subfamily B, member 2
210145_at	0.0201074	4.80416	0.480408	6.97366	2.30613	-4.49869	PLA2G4A	phospholipase A2, group IVA (cytosolic, calcium-dependent)
215495_s_at	0.0202496	5.39981	0.886873	6.80236	0.444991	-2.64369	SAMD4	sterile alpha motif domain containing 4
204255_s_at	0.0206757	6.70067	0.27053	8.18062	1.5352	-2.78938	VDR	vitamin D (1,25- dihydroxyvitamin D3) receptor
219405_at	0.0209305	6.66676	0.600032	7.72987	0.418091	-2.08942	RNF137	ring finger protein 137
64900_at	0.0214527	6.01224	0.980132	7.3242	0.0574541	-2.48279	MGC15429	hypothetical protein MGC15429
214454_at	0.0225982	6.23808	1.43972	8.0734	1.6118	-3.56849	ADAMTS2	a disintegrin-like and metalloprotease (reprolysin type) with thrombospondin type 1 motif, 2
204236_at	0.0239545	4.29671	2.2965	6.44861	0.16958	-4.44413	FLI1	Friend leukemia virus integration 1
219447_s_at	0.0239707	7.59448	0.105831	8.32869	0.267961	-1.66349	SLC35C2	solute carrier family 35, member C2
203762_s_at	0.0244664	5.81289	1.21785	7.2787	0.627476	-2.76219	D2LIC	dynein 2 light intermediate chain
219706_at	0.0255157	8.33032	0.133474	8.95865	0.168823	-1.54577	C20orf29	chromosome 20 open reading frame 29
204556_s_at	0.0264676	7.96828	0.588886	8.76104	0.277783	-1.73238	DZIP1	DAZ interacting protein 1
221706_s_at	0.0276462	6.66347	1.00501	7.80671	0.0805479	-2.20877	MDS032	uncharacterized hematopoietic stem/progenitor cells protein MDS032 /// uncharacterized hematopoietic stem/progenitor cells protein MDS032
217416_x_at	0.0282059	5.39332	0.643249	6.62873	0.339416	-2.35448	---	---
202828_s_at	0.0285204	7.68916	0.909556	8.8896	1.13446	-2.2981	MMP14	matrix metalloproteinase 14 (membrane-inserted)
219749_at	0.0293566	7.59587	0.438793	8.58268	0.948646	-1.98181	SH2D4A	SH2 domain containing 4A
37590_g_at	0.0297708	6.81295	0.413464	7.70926	0.301726	-1.86129	DKFZp547K1113	Hypothetical protein DKFZp547K1113
219182_at	0.0308424	7.90215	0.123693	8.57441	0.323756	-1.59357	CHST5	carbohydrate (N-acetylglucosamine 6-O) sulfotransferase 5
214748_at	0.0310583	5.73893	1.55185	7.27424	0.264273	-2.89851	LOC88523	CG016
220610_s_at	0.0327118	7.75254	0.540396	8.52968	0.367406	-1.71373	LRRFIP2	leucine rich repeat (in FLII) interacting protein 2
204587_at	0.0328394	8.12486	0.312263	8.81287	0.404757	-1.61105	SLC25A14	solute carrier family 25 (mitochondrial carrier, brain), member 14
205092_x_at	0.0334014	3.80418	2.51662	5.98118	0.653582	-4.52213	ZBTB1	zinc finger and BTB domain containing 1
211207_s_at	0.0336183	3.9515	1.83105	5.70423	0.152547	-3.36996	ACSL6	acyl-CoA synthetase long-chain family member 6
205955_at	0.0337426	5.58634	0.660387	6.76967	0.439086	-2.271	TAF6L	TAF6-like RNA polymerase II, p300/CBP-associated factor (PCAF)-associated factor, 65kDa
203510_at	0.033842	6.69903	0.670458	8.42805	2.12056	-3.31502	MET	met proto-oncogene (hepatocyte growth factor receptor)
203845_at	0.0339693	6.47993	0.847532	7.57809	0.509215	-2.14081	PCAF	p300/CBP-associated factor
